# Supplementary material for: QAMaster: A new software framework for phantom‐based computed tomography quality assurance
Source: J Appl Clin Med Phys. 2022 Mar 17;23(4):e13588. doi: 10.1002/acm2.13588 (PMC8992959; doi:10.1002/acm2.13588)
Supplement: Supplementary file 1 — Supporting Information [file ACM2-23-e13588-s001.xlsx]

## Sheet: Sheet1
These DLP (dose length product) combinations were used for validating the dose calculations of QA Master
A comparison is given between the manual calculations and the results given by QAMaster.						CTDI_w [mGy]			CBDI_w [mGy]
DLP central [mGy*cm]	DLP peripheral_1 [mGy*cm]	DLP peripheral_2 [mGy*cm]	DLP peripheral_3 [mGy*cm]	DLP peripheral_4 [mGy*cm]		QAMaster	Manual		QAMaster	Manual
39.1	3.4	46.2	6.6	4.9		6	6		2.3	2.3
38.9	4.2	22.3	5	35.1		6.3	6.3		2.4	2.4
1.3	15.2	30.4	1	11.8		2.6	2.6		1	1
8.1	34.3	16.9	28.2	38.3		5.8	5.8		2.2	2.2
46.1	29	2.6	36.5	10.6		7.4	7.4		2.8	2.8
29.1	19	2.1	49.3	2.9		5.7	5.7		2.2	2.2
29.8	40.2	3.6	27.9	48.1		7.8	7.8		3	3
11	47.6	31.5	19	15.4		5.9	5.9		2.3	2.3
5.8	25	46.7	45.9	8.1		6	6		2.3	2.3
39.2	14.1	44.4	38	41.9		9.4	9.4		3.6	3.6
11.5	32.8	1.3	26.7	19.9		4.5	4.5		1.7	1.7
28.3	47.2	32.5	24.1	22.4		7.9	7.9		3	3
28	0.4	49	37.8	42.5		8.1	8.1		3.1	3.1
6.9	31.9	0.6	11.3	40.7		4.3	4.3		1.6	1.6
36.8	42.2	40.4	49.8	25		10	10		3.8	3.8
44.6	30.2	24.7	33.9	2.5		7.8	7.8		3	3
36.4	18.1	46.5	43.8	12		8.4	8.4		3.2	3.2
18.5	38.9	32.8	9.3	27		6.3	6.3		2.4	2.4
8.2	24.5	13	41.1	42.8		6	6		2.3	2.3
40.4	37.1	3.3	31.6	20		7.5	7.5		2.9	2.9
36	25.1	34.6	33	25		8.2	8.2		3.2	3.2
16.9	22.3	48.2	12.3	7.4		5.4	5.4		2.1	2.1
17.7	24.5	34.9	21.7	19.5		5.9	5.9		2.3	2.3
7	36.2	12.3	40.1	29.6		5.7	5.7		2.2	2.2
15.6	34.2	49.6	29.8	5.8		6.5	6.5		2.5	2.5
44.1	11.2	41.9	21.3	27.4		8.2	8.2		3.2	3.2
47.9	28.4	0.7	49.4	12.1		8.1	8.1		3.1	3.1
45.2	32.3	49	45.2	45.9		11.4	11.4		4.4	4.4
3.8	28.8	20	20.5	32.4		4.7	4.7		1.8	1.8
46.8	3.1	20.2	12.2	48.6		7.7	7.7		3	3
15.3	42.2	47.9	33.5	11.2		7.2	7.2		2.8	2.8
44.5	18.5	48.2	9.8	45.9		9.2	9.2		3.5	3.5
8.4	0.3	10.3	15.6	28.1		3.1	3.1		1.2	1.2
15.3	40.1	48.5	16.5	8.4		6.3	6.3		2.4	2.4
19.9	45.7	36.8	40.8	31.9		8.5	8.5		3.2	3.2
48.8	4	21.5	33.8	42.7		8.7	8.7		3.3	3.3
25.3	48.3	32.9	7.8	40.2		7.8	7.8		3	3
42.6	6.2	29.3	35.8	1.9		6.9	6.9		2.6	2.6
46.5	27.9	15.5	6.4	39.7		7.9	7.9		3	3
25.8	47	31.3	32.6	15.7		7.7	7.7		3	3
5.6	14.4	39.1	36.6	17.6		5.2	5.2		2	2
41.7	34.8	50	0.4	16.7		8	8		3.1	3.1
43.8	7.6	28.6	36	2.4		7	7		2.7	2.7
10.4	17.7	31.5	47.5	20.3		6	6		2.3	2.3
37.2	14	29.2	37.5	29.4		8	8		3.1	3.1
23.1	7.9	11.8	6.6	40.7		4.9	4.9		1.9	1.9
15.4	9.5	17.1	0.8	35.4		4.1	4.1		1.6	1.6
29.6	13.8	14.6	40	5.9		5.8	5.8		2.2	2.2
22.1	3.7	33.4	18.2	39.3		6	6		2.3	2.3
23.7	17.4	36.7	48.9	37.4		8.2	8.2		3.1	3.1
32.6	48.6	44.4	16	13.9		8.2	8.2		3.1	3.1
19.2	2.7	25	17.8	22.3		4.6	4.6		1.8	1.8
27.4	2.9	12.1	38.4	21.6		5.6	5.6		2.2	2.2
23.7	17.7	39.4	43.4	37.4		8	8		3.1	3.1
2.1	17.8	5.7	18.9	41		3.8	3.8		1.5	1.5
25.9	20.8	2.4	0.4	15.7		3.9	3.9		1.5	1.5
18.6	7.2	14.5	11.8	1.2		3.1	3.1		1.2	1.2
18.4	9.9	34.6	10	36.6		5.5	5.5		2.1	2.1
19.5	45.6	29.1	40.1	16		7.4	7.4		2.8	2.8
48.7	36.3	16.1	17.5	5.4		7.5	7.5		2.9	2.9
2.4	47.3	31.8	16.4	33.8		5.8	5.8		2.2	2.2
12.2	31.1	1.5	13.9	21.8		4	4		1.5	1.5
18.7	20.1	2.2	39.6	8.1		4.7	4.7		1.8	1.8
18.6	24.7	7	19.1	41.4		5.6	5.6		2.2	2.2
30.8	47.9	0.9	27.5	39		7.7	7.7		2.9	2.9
38	42	28.8	13.5	17.6		7.7	7.7		3	3
33.3	0.5	32	49.9	41.9		8.3	8.3		3.2	3.2
35	36.5	11.4	6	1.8		5.5	5.5		2.1	2.1
24.1	35.4	42.3	37	34.5		8.6	8.6		3.3	3.3
6.9	21.2	47.4	6.6	45.4		5.8	5.8		2.2	2.2
18.1	8.2	30.8	42.7	0.9		5.2	5.2		2	2
27.9	5.7	17.8	5	6.9		4	4		1.5	1.5
18.3	34	49.6	10.5	12.1		6.2	6.2		2.4	2.4
19.8	0.8	43.2	4.4	22.9		4.8	4.8		1.8	1.8
7.9	39.9	17.2	19.4	45		6	6		2.3	2.3
23.2	19	20.2	2.1	24.1		4.9	4.9		1.9	1.9
48.7	3.2	11.7	19	27.5		6.9	6.9		2.6	2.6
33.8	12.4	34.6	6.4	17.5		6	6		2.3	2.3
30.6	28	39.9	21.5	6		6.8	6.8		2.6	2.6
2.5	21.8	15.8	43	20.2		4.6	4.6		1.8	1.8
13.1	30	23.7	3	41.1		5.4	5.4		2.1	2.1
0.6	16.4	8.2	32.1	43.1		4.4	4.4		1.7	1.7
9.7	42.8	31.6	23.2	3.4		5.2	5.2		2	2
21.4	39.4	37.8	4.3	13.3		6	6		2.3	2.3
46.3	9.8	5.9	49.6	15.2		7.5	7.5		2.9	2.9
4.5	43.2	33.7	34.8	24.8		6.3	6.3		2.4	2.4
26.5	45.7	5.1	42.5	10.7		6.8	6.8		2.6	2.6
45.5	28.9	26.9	14.8	30.2		8.3	8.3		3.2	3.2
49	38.3	22.4	47.5	22.4		9.9	9.9		3.8	3.8
5.6	15.1	17.2	26.2	22.2		4	4		1.5	1.5
14.4	23.6	15.5	23.2	38.2		5.6	5.6		2.2	2.2
13.5	7.6	11	9.1	40.4		4.1	4.1		1.6	1.6
39.8	2.5	32.9	11.9	6		5.8	5.8		2.2	2.2
26.3	12.4	29.3	13.1	2.3		4.8	4.8		1.8	1.8
17.4	15	44.5	22.2	8.2		5.4	5.4		2.1	2.1
31.8	10.9	33.3	33.3	49.8		8.3	8.3		3.2	3.2
39.1	40.8	7	33.4	23.8		8	8		3.1	3.1
50	11.5	49.2	22.7	13.6		8.5	8.5		3.3	3.3
22.5	7.5	46.4	32.4	19.6		6.5	6.5		2.5	2.5
31.9	18.4	29.9	36.6	17.1		7.2	7.2		2.8	2.8
